# Supplementary material for: The Broadleaf Weeds Control Efficiency of Drip Irrigation Herbicides in Cotton Fields and the Cotton Safety Assessment
Source: Plants (Basel). 2025 May 23;14(11):1589. doi: 10.3390/plants14111589 (PMC12158021; doi:10.3390/plants14111589)
Supplement: Supplementary file 1 [file plants-14-01589-s001.zip]

Archive with 1 entries (1 files):
- plants-3579685-supplementary.pdf
